# Supplementary material for: Limits to high-speed simulations of spiking neural networks using general-purpose computers
Source: Front Neuroinform. 2014 Sep 11;8:76. doi: 10.3389/fninf.2014.00076 (PMC4160969; doi:10.3389/fninf.2014.00076)
Supplement: Supplementary file 2 [file DataSheet2.ZIP]

Archive with 5 entries (4 files):
- nest_iaf_cond_exp_euler/
- nest_iaf_cond_exp_euler/README
- nest_iaf_cond_exp_euler/README~
- nest_iaf_cond_exp_euler/iaf_cond_exp_euler_cpp.patch
- nest_iaf_cond_exp_euler/iaf_cond_exp_euler_h.patch
