# Supplementary material for: Limits to high-speed simulations of spiking neural networks using general-purpose computers
Source: Front Neuroinform. 2014 Sep 11;8:76. doi: 10.3389/fninf.2014.00076 (PMC4160969; doi:10.3389/fninf.2014.00076)
Supplement: Supplementary file 2 [file DataSheet2.ZIP › nest_iaf_cond_exp_euler/README]

To use this patch copy iaf_cond_exp.h and iaf_cond_exp.cpp to 
a separate directoy. Apply the two attached patches and then rename
the files to iaf_cond_exp_euler.XXX. You can now set them up as a 
NEST neuron model and re-compile nest with the modifications.
