# Supplementary material for: Limits to high-speed simulations of spiking neural networks using general-purpose computers
Source: Front Neuroinform. 2014 Sep 11;8:76. doi: 10.3389/fninf.2014.00076 (PMC4160969; doi:10.3389/fninf.2014.00076)
Supplement: Supplementary file 2 [file DataSheet2.ZIP › nest_iaf_cond_exp_euler/README~]

This patch assumes that you have copied iaf_cond_exp to 
iaf_cond_exp_euler and set it up as a NEST neuron model.
You can then apply the two patches on iaf_cond_exp_euler.h 
and iaf_cond_exp_euler.cpp and re-compile nest with the
modifications.
