# Supplementary material for: Limits to high-speed simulations of spiking neural networks using general-purpose computers
Source: Front Neuroinform. 2014 Sep 11;8:76. doi: 10.3389/fninf.2014.00076 (PMC4160969; doi:10.3389/fninf.2014.00076)
Supplement: Supplementary file 2 [file DataSheet2.ZIP › nest_iaf_cond_exp_euler/iaf_cond_exp_euler_cpp.patch]

--- iaf_cond_exp.cpp	2013-05-23 15:51:24.000000000 +0200
+++ iaf_cond_exp_euler.cpp	2014-02-03 14:50:05.933752000 +0100
@@ -1,5 +1,5 @@
 /*
- *  iaf_cond_exp.cpp
+ *  iaf_cond_exp_euler.cpp
  *
  *  This file is part of NEST.
  *
@@ -20,7 +20,7 @@
  *
  */
 
-#include "iaf_cond_exp.h"
+#include "iaf_cond_exp_euler.h"
 
 #ifdef HAVE_GSL
 
@@ -44,34 +44,34 @@
  * Recordables map
  * ---------------------------------------------------------------- */
 
-nest::RecordablesMap<nest::iaf_cond_exp> nest::iaf_cond_exp::recordablesMap_;
+nest::RecordablesMap<nest::iaf_cond_exp_euler> nest::iaf_cond_exp_euler::recordablesMap_;
 
 namespace nest  // template specialization must be placed in namespace
 {
   // Override the create() method with one call to RecordablesMap::insert_() 
   // for each quantity to be recorded.
   template <>
-  void RecordablesMap<iaf_cond_exp>::create()
+  void RecordablesMap<iaf_cond_exp_euler>::create()
   {
     // use standard names whereever you can for consistency!
     insert_(names::V_m, 
-	    &iaf_cond_exp::get_y_elem_<iaf_cond_exp::State_::V_M>);
+	    &iaf_cond_exp_euler::get_y_elem_<iaf_cond_exp_euler::State_::V_M>);
     insert_(names::g_ex, 
-	    &iaf_cond_exp::get_y_elem_<iaf_cond_exp::State_::G_EXC>);
+	    &iaf_cond_exp_euler::get_y_elem_<iaf_cond_exp_euler::State_::G_EXC>);
     insert_(names::g_in, 
-	    &iaf_cond_exp::get_y_elem_<iaf_cond_exp::State_::G_INH>);
+	    &iaf_cond_exp_euler::get_y_elem_<iaf_cond_exp_euler::State_::G_INH>);
   }
 }
 
 extern "C"
-inline int nest::iaf_cond_exp_dynamics(double, const double y[], double f[], void* pnode)
+inline int nest::iaf_cond_exp_euler_dynamics(double, const double y[], double f[], void* pnode)
 { 
   // a shorthand
-  typedef nest::iaf_cond_exp::State_ S;
+  typedef nest::iaf_cond_exp_euler::State_ S;
 
   // get access to node so we can almost work as in a member function
   assert(pnode);
-  const nest::iaf_cond_exp& node =  *(reinterpret_cast<nest::iaf_cond_exp*>(pnode));
+  const nest::iaf_cond_exp_euler& node =  *(reinterpret_cast<nest::iaf_cond_exp_euler*>(pnode));
 
   // y[] here is---and must be---the state vector supplied by the integrator,
   // not the state vector in the node, node.S_.y[]. 
@@ -95,7 +95,7 @@
  * Default constructors defining default parameters and state
  * ---------------------------------------------------------------- */
     
-nest::iaf_cond_exp::Parameters_::Parameters_()
+nest::iaf_cond_exp_euler::Parameters_::Parameters_()
   : V_th_      (-55.0    ),  // mV
     V_reset_   (-60.0    ),  // mV
     t_ref_     (  2.0    ),  // ms
@@ -110,21 +110,21 @@
 {
 }
 
-nest::iaf_cond_exp::State_::State_(const Parameters_& p)
+nest::iaf_cond_exp_euler::State_::State_(const Parameters_& p)
   : r_(0)
 {
   y_[V_M] = p.E_L;
   y_[G_EXC] = y_[G_INH] = 0;
 }
 
-nest::iaf_cond_exp::State_::State_(const State_& s)
+nest::iaf_cond_exp_euler::State_::State_(const State_& s)
   : r_(s.r_)
 {
   for ( size_t i = 0 ; i < STATE_VEC_SIZE ; ++i )
     y_[i] = s.y_[i];
 }
 
-nest::iaf_cond_exp::State_& nest::iaf_cond_exp::State_::operator=(const State_& s)
+nest::iaf_cond_exp_euler::State_& nest::iaf_cond_exp_euler::State_::operator=(const State_& s)
 {
   assert(this != &s);  // would be bad logical error in program
   
@@ -138,7 +138,7 @@
  * Parameter and state extractions and manipulation functions
  * ---------------------------------------------------------------- */
 
-void nest::iaf_cond_exp::Parameters_::get(DictionaryDatum &d) const
+void nest::iaf_cond_exp_euler::Parameters_::get(DictionaryDatum &d) const
 {
   def<double>(d,names::V_th,         V_th_);
   def<double>(d,names::V_reset,      V_reset_);
@@ -153,7 +153,7 @@
   def<double>(d,names::I_e,          I_e);
 }
 
-void nest::iaf_cond_exp::Parameters_::set(const DictionaryDatum& d)
+void nest::iaf_cond_exp_euler::Parameters_::set(const DictionaryDatum& d)
 {
   // allow setting the membrane potential
   updateValue<double>(d,names::V_th,    V_th_);
@@ -185,31 +185,33 @@
     throw BadProperty("All time constants must be strictly positive.");
 }
 
-void nest::iaf_cond_exp::State_::get(DictionaryDatum &d) const
+void nest::iaf_cond_exp_euler::State_::get(DictionaryDatum &d) const
 {
   def<double>(d, names::V_m, y_[V_M]); // Membrane potential
 }
 
-void nest::iaf_cond_exp::State_::set(const DictionaryDatum& d, const Parameters_&)
+void nest::iaf_cond_exp_euler::State_::set(const DictionaryDatum& d, const Parameters_&)
 {
   updateValue<double>(d, names::V_m, y_[V_M]);
 }
 
-nest::iaf_cond_exp::Buffers_::Buffers_(iaf_cond_exp& n)
-  : logger_(n),
-    s_(0),
-    c_(0),
-    e_(0)
+nest::iaf_cond_exp_euler::Buffers_::Buffers_(iaf_cond_exp_euler& n)
+  : logger_(n)
+  // ,
+  //   s_(0),
+  //   c_(0),
+  //   e_(0)
 {
   // Initialization of the remaining members is deferred to
   // init_buffers_().
 }
 
-nest::iaf_cond_exp::Buffers_::Buffers_(const Buffers_&, iaf_cond_exp& n)
-  : logger_(n),
-    s_(0),
-    c_(0),
-    e_(0)
+nest::iaf_cond_exp_euler::Buffers_::Buffers_(const Buffers_&, iaf_cond_exp_euler& n)
+  : logger_(n)
+  // ,
+    // s_(0),
+    // c_(0),
+    // e_(0)
 {
   // Initialization of the remaining members is deferred to
   // init_buffers_().
@@ -219,7 +221,7 @@
  * Default and copy constructor for node, and destructor
  * ---------------------------------------------------------------- */
 
-nest::iaf_cond_exp::iaf_cond_exp()
+nest::iaf_cond_exp_euler::iaf_cond_exp_euler()
   : Archiving_Node(), 
     P_(), 
     S_(P_),
@@ -228,7 +230,7 @@
   recordablesMap_.create();
 }
 
-nest::iaf_cond_exp::iaf_cond_exp(const iaf_cond_exp& n)
+nest::iaf_cond_exp_euler::iaf_cond_exp_euler(const iaf_cond_exp_euler& n)
   : Archiving_Node(n), 
     P_(n.P_), 
     S_(n.S_),
@@ -236,25 +238,25 @@
 {
 }
 
-nest::iaf_cond_exp::~iaf_cond_exp()
+nest::iaf_cond_exp_euler::~iaf_cond_exp_euler()
 {
   // GSL structs may not have been allocated, so we need to protect destruction
-  if ( B_.s_ ) gsl_odeiv_step_free(B_.s_);
-  if ( B_.c_ ) gsl_odeiv_control_free(B_.c_);
-  if ( B_.e_ ) gsl_odeiv_evolve_free(B_.e_);
+  // if ( B_.s_ ) gsl_odeiv_step_free(B_.s_);
+  // if ( B_.c_ ) gsl_odeiv_control_free(B_.c_);
+  // if ( B_.e_ ) gsl_odeiv_evolve_free(B_.e_);
 }
 
 /* ---------------------------------------------------------------- 
  * Node initialization functions
  * ---------------------------------------------------------------- */
 
-void nest::iaf_cond_exp::init_state_(const Node& proto)
+void nest::iaf_cond_exp_euler::init_state_(const Node& proto)
 {
-  const iaf_cond_exp& pr = downcast<iaf_cond_exp>(proto);
+  const iaf_cond_exp_euler& pr = downcast<iaf_cond_exp_euler>(proto);
   S_ = pr.S_;
 }
 
-void nest::iaf_cond_exp::init_buffers_()
+void nest::iaf_cond_exp_euler::init_buffers_()
 {
   B_.spike_exc_.clear();          // includes resize
   B_.spike_inh_.clear();          // includes resize
@@ -264,37 +266,62 @@
   B_.logger_.reset();
 
   B_.step_ = Time::get_resolution().get_ms();
-  B_.IntegrationStep_ = B_.step_;
+  //B_.IntegrationStep_ = B_.step_;
 
-  static const gsl_odeiv_step_type* T1 = gsl_odeiv_step_rkf45;
+  // static const gsl_odeiv_step_type* T1 = gsl_odeiv_step_rkf45;
   
-  if ( B_.s_ == 0 )
-    B_.s_ = gsl_odeiv_step_alloc (T1, State_::STATE_VEC_SIZE);
-  else 
-    gsl_odeiv_step_reset(B_.s_);
+  // if ( B_.s_ == 0 )
+  //   B_.s_ = gsl_odeiv_step_alloc (T1, State_::STATE_VEC_SIZE);
+  // else 
+  //   gsl_odeiv_step_reset(B_.s_);
     
-  if ( B_.c_ == 0 )  
-    B_.c_ = gsl_odeiv_control_y_new (1e-3, 0.0);
-  else
-    gsl_odeiv_control_init(B_.c_, 1e-3, 0.0, 1.0, 0.0);
+  // if ( B_.c_ == 0 )  
+  //   B_.c_ = gsl_odeiv_control_y_new (1e-3, 0.0);
+  // else
+  //   gsl_odeiv_control_init(B_.c_, 1e-3, 0.0, 1.0, 0.0);
     
-  if ( B_.e_ == 0 )  
-    B_.e_ = gsl_odeiv_evolve_alloc(State_::STATE_VEC_SIZE);
-  else 
-    gsl_odeiv_evolve_reset(B_.e_);
+  // if ( B_.e_ == 0 )  
+  //   B_.e_ = gsl_odeiv_evolve_alloc(State_::STATE_VEC_SIZE);
+  // else 
+  //   gsl_odeiv_evolve_reset(B_.e_);
   
-  B_.sys_.function  = iaf_cond_exp_dynamics; 
-  B_.sys_.jacobian  = NULL;
-  B_.sys_.dimension = State_::STATE_VEC_SIZE;
-  B_.sys_.params    = reinterpret_cast<void*>(this);
+  // B_.sys_.function  = iaf_cond_exp_euler_dynamics; 
+  // B_.sys_.jacobian  = NULL;
+  // B_.sys_.dimension = State_::STATE_VEC_SIZE;
+  // B_.sys_.params    = reinterpret_cast<void*>(this);
 
   B_.I_stim_ = 0.0;
 }
 
-void nest::iaf_cond_exp::calibrate()
+void nest::iaf_cond_exp_euler::calibrate()
 {
   B_.logger_.init();  // ensures initialization in case mm connected after Simulate
 
+  //const double h = Time::get_resolution().get_ms(); 
+
+  // these P are independent
+  V_.P11ex_ = std::exp(-B_.step_/P_.tau_synE);
+  V_.P11in_ = std::exp(-B_.step_/P_.tau_synI);
+
+
+  V_.P20_ = B_.step_/P_.C_m;
+
+  V_.P12ex_ = V_.P20_ * P_.E_ex;
+  V_.P12in_ = V_.P20_ * P_.E_in;
+  V_.P21_ = 1. - V_.P20_*P_.g_L;
+  V_.P22_ = V_.P20_*P_.E_L*P_.g_L;
+
+  // std::cout.precision(10);
+  // std::cout << std::scientific << P_.C_m << std::endl;
+  // std::cout << P_.g_L << std::endl;
+
+  // std::cout << V_.P11ex_ << std::endl;
+  // std::cout << V_.P11in_ << std::endl;
+
+  // std::cout << V_.P12ex_ << std::endl;
+  // std::cout << V_.P12in_ << std::endl;
+
+
   V_.RefractoryCounts_ = Time(Time::ms(P_.t_ref_)).get_steps();
   assert(V_.RefractoryCounts_ >= 0);  // since t_ref_ >= 0, this can only fail in error
 }
@@ -303,7 +330,7 @@
  * Update and spike handling functions
  * ---------------------------------------------------------------- */
 
-void nest::iaf_cond_exp::update(Time const & origin, const long_t from, const long_t to)
+void nest::iaf_cond_exp_euler::update(Time const & origin, const long_t from, const long_t to)
 {
    
   assert(to >= 0 && (delay) from < Scheduler::get_min_delay());
@@ -311,55 +338,57 @@
 
   for ( long_t lag = from ; lag < to ; ++lag )
   {
-    
-    double t = 0.0;
-
-    // numerical integration with adaptive step size control:
-    // ------------------------------------------------------
-    // gsl_odeiv_evolve_apply performs only a single numerical
-    // integration step, starting from t and bounded by step;
-    // the while-loop ensures integration over the whole simulation
-    // step (0, step] if more than one integration step is needed due
-    // to a small integration step size;
-    // note that (t+IntegrationStep > step) leads to integration over
-    // (t, step] and afterwards setting t to step, but it does not
-    // enforce setting IntegrationStep to step-t; this is of advantage
-    // for a consistent and efficient integration across subsequent
-    // simulation intervals
-    while ( t < B_.step_ )
-    {
-      const int status = gsl_odeiv_evolve_apply(B_.e_, B_.c_, B_.s_, 
-			   &B_.sys_,             // system of ODE
-			   &t,                   // from t
-			    B_.step_,            // to t <= step
-			   &B_.IntegrationStep_, // integration step size
-			    S_.y_); 	         // neuronal state
-
-      if ( status != GSL_SUCCESS )
-        throw GSLSolverFailure(get_name(), status);
-    }
-
-    S_.y_[State_::G_EXC] += B_.spike_exc_.get_value(lag);
-    S_.y_[State_::G_INH] += B_.spike_inh_.get_value(lag);
 
     // absolute refractory period
     if ( S_.r_ )
-    {// neuron is absolute refractory
+    { // neuron is absolute refractory
       --S_.r_; 
       S_.y_[State_::V_M] = P_.V_reset_; 
     }
     else
-      // neuron is not absolute refractory
+    {
+      // update membrane here
+
+      // const double I_syn_exc = S_.y_[State_::G_EXC] * (S_.y_[State_::V_M] - P_.E_ex); 
+      // const double I_syn_inh = S_.y_[State_::G_INH] * (S_.y_[State_::V_M] - P_.E_in); 
+      // const double I_L       = P_.g_L * ( S_.y_[State_::V_M] - P_.E_L );
+
+      // //V dot
+      // S_.y_[State_::V_M] += V_.P20_*( - I_L + B_.I_stim_ + P_.I_e - I_syn_exc - I_syn_inh);
+
+      const double I_syn_exc = S_.y_[State_::G_EXC] * (V_.P20_ * S_.y_[State_::V_M] - V_.P12ex_); 
+      const double I_syn_inh = S_.y_[State_::G_INH] * (V_.P20_ * S_.y_[State_::V_M] - V_.P12in_); 
+      //const double I_L       = P_.g_L * ( S_.y_[State_::V_M] - P_.E_L );
+
+      //V dot
+      S_.y_[State_::V_M] = S_.y_[State_::V_M] * V_.P21_ + V_.P22_
+          + V_.P20_ * (B_.I_stim_ + P_.I_e) - I_syn_exc - I_syn_inh;
+
+      // check for threshold crossing (only if not refractory, otherwise redundant)
       if ( S_.y_[State_::V_M] >= P_.V_th_ )
-	    {
-	      S_.r_              = V_.RefractoryCounts_;
-	      S_.y_[State_::V_M] = P_.V_reset_;
-
-	      set_spiketime(Time::step(origin.get_steps()+lag+1));
-	  
-	      SpikeEvent se;
-	      network()->send(*this, se, lag);
-	    }
+      {
+        S_.r_              = V_.RefractoryCounts_;
+        S_.y_[State_::V_M] = P_.V_reset_;
+
+        set_spiketime(Time::step(origin.get_steps()+lag+1));
+    
+        SpikeEvent se;
+        network()->send(*this, se, lag);
+      }
+    }
+
+    // exponential decaying PSCs
+    S_.y_[State_::G_EXC] *= V_.P11ex_;
+    S_.y_[State_::G_INH] *= V_.P11in_;
+
+
+	// double debug_g_exc = S_.y_[State_::G_EXC];
+    // the spikes arriving at T+1 have an immediate effect on the state of the neuron
+    S_.y_[State_::G_EXC] += B_.spike_exc_.get_value(lag);
+    S_.y_[State_::G_INH] += B_.spike_inh_.get_value(lag);
+
+	// if ( S_.y_[State_::G_EXC]-debug_g_exc )
+	// 	std::cout << std::scientific << S_.y_[State_::G_EXC]-debug_g_exc << std::endl;
     
     // set new input current
     B_.I_stim_ = B_.currents_.get_value(lag);
@@ -370,7 +399,7 @@
   }
 }
 
-void nest::iaf_cond_exp::handle(SpikeEvent & e)
+void nest::iaf_cond_exp_euler::handle(SpikeEvent & e)
 {
   assert(e.get_delay() > 0);
 
@@ -382,7 +411,7 @@
 			    -e.get_weight() * e.get_multiplicity() );  // ensure conductance is positive
 }
 
-void nest::iaf_cond_exp::handle(CurrentEvent& e)
+void nest::iaf_cond_exp_euler::handle(CurrentEvent& e)
 {
   assert(e.get_delay() > 0);
 
@@ -394,7 +423,7 @@
 		      w *c);
 }
 
-void nest::iaf_cond_exp::handle(DataLoggingRequest& e)
+void nest::iaf_cond_exp_euler::handle(DataLoggingRequest& e)
 {
   B_.logger_.handle(e);
 }
