# Supplementary material for: Limits to high-speed simulations of spiking neural networks using general-purpose computers
Source: Front Neuroinform. 2014 Sep 11;8:76. doi: 10.3389/fninf.2014.00076 (PMC4160969; doi:10.3389/fninf.2014.00076)
Supplement: Supplementary file 2 [file DataSheet2.ZIP › nest_iaf_cond_exp_euler/iaf_cond_exp_euler_h.patch]

--- iaf_cond_exp.h	2013-05-23 15:51:24.000000000 +0200
+++ iaf_cond_exp_euler.h	2013-12-12 13:55:54.163046000 +0100
@@ -20,8 +20,8 @@
  *
  */
 
-#ifndef IAF_COND_EXP_H
-#define IAF_COND_EXP_H
+#ifndef IAF_COND_EXP_EULER_H
+#define IAF_COND_EXP_EULER_H
 
 #include "config.h"
 
@@ -40,10 +40,10 @@
 #include <gsl/gsl_odeiv.h>
 
 /* BeginDocumentation
-Name: iaf_cond_exp - Simple conductance based leaky integrate-and-fire neuron model.
+Name: iaf_cond_exp_euler - Simple conductance based leaky integrate-and-fire neuron model integrated by forward euler.
 
 Description:
-iaf_cond_exp is an implementation of a spiking neuron using IAF dynamics with
+iaf_cond_exp_euler is an implementation of a spiking neuron using IAF dynamics with
 conductance-based synapses. Incoming spike events induce a post-synaptic change 
 of conductance modelled by an exponential function. The exponential function 
 is normalised such that an event of weight 1.0 results in a peak conductance of 1 nS. 
@@ -74,7 +74,7 @@
 model for the large, fluctuating synaptic conductance state typical of
 neocortical neurons in vivo. J.  Comput. Neurosci., 16, 159–175.
 
-Author: Sven Schrader
+Author: Sven Schrader, Alex Seeholzer
 
 SeeAlso: iaf_psc_delta, iaf_psc_exp, iaf_cond_exp
 */
@@ -92,18 +92,16 @@
    * @param void* Pointer to model neuron instance.
    */
   extern "C"
-  int iaf_cond_exp_dynamics (double, const double*, double*, void*);
+  int iaf_cond_exp_euler_dynamics (double, const double*, double*, void*);
   
-  class iaf_cond_exp : public Archiving_Node
+  class iaf_cond_exp_euler : public Archiving_Node
   {
     
   public:        
     
-    typedef Node base;
-    
-    iaf_cond_exp();
-    iaf_cond_exp(const iaf_cond_exp&);
-    ~iaf_cond_exp();
+    iaf_cond_exp_euler();
+    iaf_cond_exp_euler(const iaf_cond_exp_euler&);
+    ~iaf_cond_exp_euler();
 
     /**
      * Import sets of overloaded virtual functions.
@@ -141,11 +139,11 @@
     // Friends --------------------------------------------------------
 
     // make dynamics function quasi-member
-    friend int iaf_cond_exp_dynamics(double, const double*, double*, void*);
+    friend int iaf_cond_exp_euler_dynamics(double, const double*, double*, void*);
 
     // The next two classes need to be friends to access the State_ class/member
-    friend class RecordablesMap<iaf_cond_exp>;
-    friend class UniversalDataLogger<iaf_cond_exp>;
+    friend class RecordablesMap<iaf_cond_exp_euler>;
+    friend class UniversalDataLogger<iaf_cond_exp_euler>;
 
   private:
 
@@ -205,29 +203,29 @@
      * Buffers of the model.
      */
     struct Buffers_ {
-      Buffers_(iaf_cond_exp&);                   //!<Sets buffer pointers to 0
-      Buffers_(const Buffers_&, iaf_cond_exp&);  //!<Sets buffer pointers to 0
+      Buffers_(iaf_cond_exp_euler&);                   //!<Sets buffer pointers to 0
+      Buffers_(const Buffers_&, iaf_cond_exp_euler&);  //!<Sets buffer pointers to 0
 
       //! Logger for all analog data
-      UniversalDataLogger<iaf_cond_exp> logger_;
+      UniversalDataLogger<iaf_cond_exp_euler> logger_;
 
       /** buffers and sums up incoming spikes/currents */
       RingBuffer spike_exc_;
       RingBuffer spike_inh_;
       RingBuffer currents_;
 
-      /** GSL ODE stuff */
-      gsl_odeiv_step*    s_;    //!< stepping function
-      gsl_odeiv_control* c_;    //!< adaptive stepsize control function
-      gsl_odeiv_evolve*  e_;    //!< evolution function
-      gsl_odeiv_system   sys_;  //!< struct describing system
+      // /** GSL ODE stuff */
+      // gsl_odeiv_step*    s_;    //!< stepping function
+      // gsl_odeiv_control* c_;    //!< adaptive stepsize control function
+      // gsl_odeiv_evolve*  e_;    //!< evolution function
+      // gsl_odeiv_system   sys_;  //!< struct describing system
       
       // IntergrationStep_ should be reset with the neuron on ResetNetwork,
       // but remain unchanged during calibration. Since it is initialized with
       // step_, and the resolution cannot change after nodes have been created,
       // it is safe to place both here.
       double_t step_;           //!< step size in ms
-      double   IntegrationStep_;//!< current integration time step, updated by GSL
+      //double   IntegrationStep_;//!< current integration time step, updated by GSL
 
       /** 
        * Input current injected by CurrentEvent.
@@ -246,6 +244,14 @@
       */
      struct Variables_ { 
       int_t    RefractoryCounts_;
+
+      double_t P20_;
+      double_t P11ex_;
+      double_t P11in_;
+      double_t P12ex_;
+      double_t P12in_;
+      double_t P21_;
+      double_t P22_;
      };
 
     // Access functions for UniversalDataLogger -------------------------------
@@ -262,12 +268,12 @@
     Buffers_    B_;
 
     //! Mapping of recordables names to access functions
-    static RecordablesMap<iaf_cond_exp> recordablesMap_;
+    static RecordablesMap<iaf_cond_exp_euler> recordablesMap_;
   };
 
   
   inline
-  port iaf_cond_exp::check_connection(Connection& c, port receptor_type)
+  port iaf_cond_exp_euler::check_connection(Connection& c, port receptor_type)
   {
     SpikeEvent e;
     e.set_sender(*this);
@@ -276,7 +282,7 @@
   }
 
   inline
-  port iaf_cond_exp::connect_sender(SpikeEvent&, port receptor_type)
+  port iaf_cond_exp_euler::connect_sender(SpikeEvent&, port receptor_type)
   {
     if (receptor_type != 0)
       throw UnknownReceptorType(receptor_type, get_name());
@@ -284,7 +290,7 @@
   }
  
   inline
-  port iaf_cond_exp::connect_sender(CurrentEvent&, port receptor_type)
+  port iaf_cond_exp_euler::connect_sender(CurrentEvent&, port receptor_type)
   {
     if (receptor_type != 0)
       throw UnknownReceptorType(receptor_type, get_name());
@@ -292,7 +298,7 @@
   }
 
   inline
-  port iaf_cond_exp::connect_sender(DataLoggingRequest& dlr, 
+  port iaf_cond_exp_euler::connect_sender(DataLoggingRequest& dlr, 
 				      port receptor_type)
   {
     if (receptor_type != 0)
@@ -301,7 +307,7 @@
   }
  
   inline
-  void iaf_cond_exp::get_status(DictionaryDatum &d) const
+  void iaf_cond_exp_euler::get_status(DictionaryDatum &d) const
   {
     P_.get(d);
     S_.get(d);
@@ -311,7 +317,7 @@
   }
 
   inline
-  void iaf_cond_exp::set_status(const DictionaryDatum &d)
+  void iaf_cond_exp_euler::set_status(const DictionaryDatum &d)
   {
     Parameters_ ptmp = P_;  // temporary copy in case of errors
     ptmp.set(d);                       // throws if BadProperty
@@ -332,4 +338,4 @@
 } // namespace
 
 #endif //HAVE_GSL
-#endif //IAF_COND_EXP_H
+#endif //IAF_COND_EXP_EULER_H
